# Supplementary material for: CEBP-β and PLK1 as Potential Mediators of the Breast Cancer/Obesity Crosstalk: In Vitro and In Silico Analyses
Source: Nutrients. 2023 Jun 22;15(13):2839. doi: 10.3390/nu15132839 (PMC10343266; doi:10.3390/nu15132839)
Supplement: Supplementary file 1 [file nutrients-15-02839-s001.zip]

Archive with 8 entries (7 files):
- nutrients-2438000-supplementary/
- nutrients-2438000-supplementary/Supplementary Figure S1.tif
- nutrients-2438000-supplementary/Supplementary Figure S2.tif
- nutrients-2438000-supplementary/Supplementary Figure S3.tif
- nutrients-2438000-supplementary/Supplementary Figure S4.tif
- nutrients-2438000-supplementary/Supplementary Table S1.pdf
- nutrients-2438000-supplementary/Supplementary Table S2.pdf
- nutrients-2438000-supplementary/Supplementary Table S3.pdf
